# Supplementary material for: ProcaryaSV: structural variation detection pipeline for bacterial genomes using short-read sequencing
Source: BMC Bioinformatics. 2024 Jul 9;25:233. doi: 10.1186/s12859-024-05843-1 (PMC11234778; doi:10.1186/s12859-024-05843-1)
Supplement: Supplementary file 1 — Supplementary Material 1: Table Overview of the results, information about the dataset, and plots. [file 12859_2024_5843_MOESM1_ESM.xlsx]

## Sheet: Intro
ProcaryaSV: Structural variation detection pipeline for bacterial genomes Robin Jugas, Helena Vitkova
Supplementary Table

## Sheet: Table 1 Artificial Datasets
Dataset	SV types	Number of SVs	SV lengths	Coverage tested	Sequence used	Insertions Source	art-sim settings
minCallers	DEL, DUP, INV, INS	4x100	50 bp to 10 kbp	5×,10×,20×,50×, 100×	Escherichia coli str. K-12 substr. MDS42 AP012306.1	Escherichia coli O157:H7 str. Sakai BA000007.3 AND Staphylococcus aureus subsp. aureus USA300_FPR3757 NC_007793.1	read length 150 bp; insert size 500 bp; and standard deviation 100 bp
CNV	DEL, DUP	30	4 bp to 3,776 bp	5×,10×,20×, 100×, 200×	Staphylococcus aureus subsp. aureus TW20 FN433596.1	-	read length 75 bp; insert size 350 bp; and standard deviation 100 bp
SV	DEL, DUP, INV, INS	4x100	50 bp to 10 kbp	5×,10×,20×,50×, 100×	Klebsiella pneumoniae subsp. pneumoniae NTUH-K2044 NC_012731.1	Staphylococcus aureus subsp. aureus USA300_FPR3757 NC_007793.1	read length 75 bp; insert size 350 bp; and standard deviation 100 bp
CNV GC Klebsiella pn.	DEL, DUP	2x100	50 bp to 10 kbp	5×,10×,20×,50×, 100×	Klebsiella pneumoniae subsp. pneumoniae NTUH-K2044 NC_012731.1		read length 75 bp; insert size 350 bp; and standard deviation 100 bp
CNV GC Staphylococcus a.	DEL, DUP	2x100	50 bp to 10 kbp	5×,10×,20×,50×, 100×	Staphylococcus aureus subsp. aureus TW20 FN433596.1		read length 75 bp; insert size 350 bp; and standard deviation 100 bp
CNV GC Anaeromyxobacter d	DEL, DUP	2x100	50 bp to 10 kbp	5×,10×,20×,50×, 100×	Anaeromyxobacter dehalogenans 2CP-C NC_007760.1		read length 75 bp; insert size 350 bp; and standard deviation 100 bp

## Sheet: Table 2 minCallers Results
Precision-Recall Plots of minCallers parameter
DEL							DUP							INV					INS different bacteria Staphylococcus aureus						INS similar strain Escherichia coli O157:H7 str. Sakai
5×							5×							5×					5×						5×
MinCallers threshold	1	2	3	4	5		MinCallers threshold	1	2	3	4	5		MinCallers threshold	1	2	3		MinCallers threshold	1	2	3	4		MinCallers threshold	1	2	3	4
Sensitivity	100	99	96	83	0		Sensitivity	99	97	91	64	2		Sensitivity	99	98	11		Sensitivity	45	45	1	0		Sensitivity	53	53	1	0
Precision	7.1	72.2	100	100	0		Precision	7.2	98.9	100	100	100		Precision	6.9	97	91.6		Precision	28.3019	34.0909	1.38889	0		Precision	15.2299	20.3065	0.507614	0
10×							10×							10×					10×						10×
MinCallers threshold	1	2	3	4	5		MinCallers threshold	1	2	3	4	5		MinCallers threshold	1	2	3		MinCallers threshold	1	2	3	4		MinCallers threshold	1	2	3	4
Sensitivity	100	100	100	99	4		Sensitivity	99	98	96	83	2		Sensitivity	99	99	12		Sensitivity	74	74	1	0		Sensitivity	64	63	2	0
Precision	27.6	99	100	100	100		Precision	25	100	100	100	100		Precision	23.7	98	85.7		Precision	23.4177	29.7189	0.645161	0		Precision	10.7383	14.2534	0.543478	0
20×							20×							20×					20×						20×
MinCallers threshold	1	2	3	4	5		MinCallers threshold	1	2	3	4	5		MinCallers threshold	1	2	3		MinCallers threshold	1	2	3	4		MinCallers threshold	1	2	3	4
Sensitivity	100	100	100	100	6		Sensitivity	99	99	98	92	2		Sensitivity	99	99	20		Sensitivity	75	75	4	0		Sensitivity	57	54	4	0
Precision	17	100	100	100	100		Precision	14.7	100	100	100	100		Precision	14.6	97	95.2		Precision	12.9758	17.0455	1.15607	0		Precision	5.35211	7.08661	0.573888	0
50×							50×							50×					50×						50×
MinCallers threshold	1	2	3	4	5		MinCallers threshold	1	2	3	4	5		MinCallers threshold	1	2	3		MinCallers threshold	1	2	3	4		MinCallers threshold	1	2	3	4
Sensitivity	100	100	100	100	9		Sensitivity	100	99	98	97	3		Sensitivity	99	99	33		Sensitivity	77	76	9	0		Sensitivity	48	32	4	0
Precision	7.9	99	100	100	100		Precision	7.2	100	100	100	100		Precision	6.9	85.3	91.6		Precision	6.19968	8.70561	1.14504	0		Precision	2.29117	2.28408	0.293255	0
100×							100×							100×					100×						100×
MinCallers threshold	1	2	3	4	5		MinCallers threshold	1	2	3	4	5		MinCallers threshold	1	2	3		MinCallers threshold	1	2	3	4		MinCallers threshold	1	2	3	4
Sensitivity	100	100	100	100	7		Sensitivity	100	99	98	97	8		Sensitivity	99	99	41		Sensitivity	80	76	12	0		Sensitivity	57	28	5	0
Precision	4.6	100	100	100	100		Precision	4.3	100	100	100	100		Precision	4.1	82.5	85.4		Precision	3.75235	5.27046	0.883652	0		Precision	1.93878	1.57215	0.285714	0

## Sheet: Table 3 Artificial CNVs Results
Benchmarking minCallers threshold*								Comparing Pipelines and Merging algorithms								Independent tools separately
Results of ProcaryaSV merging algorithm with defined minCallers value																DELLY			LUMPY			Pindel			CNVnator			CnproScan
5×								ProcaryaSV merge - minCallersCNV=2 (inside ProcaryaSV)								5×			5×			5×			5×			5×
MinCallers threshold	1	2	3	4	5			Coverage	5×	10×	20×	100×	200×			SV Type	CNV		SV Type	CNV		SV Type	CNV		SV Type	CNV		SV Type	CNV
Accuracy	36.3	90	85	73.3	56.6			Accuracy	90	90	90	87.3	88.9			Accuracy	83.3		Accuracy	78.3		Accuracy	18.0505		Accuracy	61.6667		Accuracy	31.6384
Sensitivity / Recall	90	80	70	46.6	13.3			Sensitivity	80	80	80	83.3	86.7			Sensitivity / Recall	66.6		Sensitivity / Recall	56.6		Sensitivity / Recall	66.6667		Sensitivity / Recall	23.3333		Sensitivity / Recall	86.6667
Precision	21.7	100	100	100	100			Precision	100	100	100	89.3	89.7			Precision	100		Precision	100		Precision	8.43882		Precision	100		Precision	18.1818
Specificity	23.6	100	100	100	100			Specificity	100	100	100	90.9	90.9			Specificity	100		Specificity	100		Specificity	12.1457		Specificity	100		Specificity	20.4082
F1 score	35	88.8	82.3	63.6	23.5			F1 score	88.8	88.9	88.9	86.2	88.1			F1 score	80		F1 score	72.3		F1 score	14.9813		F1 score	37.8378		F1 score	30.0578
10×																10×			10×			10×			10×			10×
MinCallers threshold	1	2	3	4	5			Parliament2 PIPELINE ***								SV Type	CNV		SV Type	CNV		SV Type	CNV		SV Type	CNV		SV Type	CNV
Accuracy	36.3	90	85	73.3	56.7			Coverage	5×	10×	20×	100×	200×			Accuracy	83.3		Accuracy	78.3		Accuracy	18.0505		Accuracy	61.6667		Accuracy	31.6384
Sensitivity / Recall	90	80	70	46.7	13.3			Accuracy	78.3333	78.3333	83.3333	83.3333	83.3333			Sensitivity / Recall	66.6		Sensitivity / Recall	56.6		Sensitivity / Recall	66.6667		Sensitivity / Recall	23.3333		Sensitivity / Recall	86.6667
Precision	21.8	100	100	100	100			Sensitivity	56.6667	56.6667	66.6667	66.6667	66.6667			Precision	100		Precision	100		Precision	8.43882		Precision	100		Precision	18.1818
Specificity	23.6	100	100	100	100			Precision	100	100	100	100	100			Specificity	100		Specificity	100		Specificity	12.1457		Specificity	100		Specificity	20.4082
F1 score	35.1	88.9	82.4	63.6	23.5			Specificity	100	100	100	100	100			F1 score	80		F1 score	72.3404		F1 score	14.9813		F1 score	37.8378		F1 score	30.0578
								F1 score	72.3404	72.3404	80	80	80
20×																20×			20×			20×			20×			20×
MinCallers threshold	1	2	3	4	5											SV Type	CNV		SV Type	CNV		SV Type	CNV		SV Type	DEL		SV Type	CNV
Accuracy	37	90	83.3	83.3	58.3			SURVIVOR merge - minCallers=2 (inside ProcaryaSV)								Accuracy	85		Accuracy	83.3		Accuracy	11.2069		Accuracy	63.3333		Accuracy	56.701
Sensitivity	90	80	66.7	66.7	16.7			Coverage	5×	10×	20×	100×	200×			Sensitivity / Recall	70		Sensitivity / Recall	66.6		Sensitivity / Recall	73.3333		Sensitivity / Recall	26.6667		Sensitivity / Recall	83.3333
Precision	22.3	100	100	100	100			Accuracy	88.5246	88.5246	83.6066	88.5246	86.8852			Precision	100		Precision	100		Precision	5.16432		Precision	100		Precision	40.3226
Specificity	24.2	100	100	100	100			Sensitivity	80	80	70	80	76.6667			Specificity	100		Specificity	100		Specificity	6.91244		Specificity	100		Specificity	44.7761
F1 score	35.8	88.9	80	80	28.6			Precision	96	96	95.4545	96	95.8333			F1 score	82.3529		F1 score	80		F1 score	9.64912		F1 score	42.1053		F1 score	54.3478
								Specificity	96.7742	96.7742	96.7742	96.7742	96.7742
100×								F1 score	87.2727	87.2727	80.7692	87.2727	85.1852			100×			100×			100×			100×			100×
MinCallers threshold	1	2	3	4	5											SV Type	CNV		SV Type	CNV		SV Type	CNV		SV Type	DEL		SV Type	CNV
Accuracy	13.1	87.3	85	85	61.7											Accuracy	86.6		Accuracy	85		Accuracy	2.89459		Accuracy	60.9375		Accuracy	77.7778
Sensitivity	90	83.3	70	70	23.3											Sensitivity / Recall	73.3		Sensitivity / Recall	70		Sensitivity / Recall	76.6667		Sensitivity / Recall	30		Sensitivity / Recall	86.6667
Precision	6.7	89.3	100	100	100											Precision	100		Precision	100		Precision	1.28205		Precision	69.2308		Precision	68.4211
Specificity	7.4	90.9	100	100	100											Specificity	100		Specificity	100		Specificity	1.66574		Specificity	88.2353		Specificity	71.4286
F1 score	12.5	86.2	82.4	82.4	37.8											F1 score	84.6		F1 score	82.3		F1 score	2.52193		F1 score	41.8605		F1 score	76.4706
200×																200×			200×			200×			200×			200×
MinCallers threshold	1	2	3	4	5											SV Type	CNV		SV Type	CNV		SV Type	CNV		SV Type	CNV		SV Type	CNV
Accuracy	7	88.9	85	85	61.7											Accuracy	86.6		Accuracy	85		Accuracy	1.50227		Accuracy	60.9375		Accuracy	81.4286
Sensitivity	93.3	86.7	70	70	23.3											Sensitivity / Recall	73.3		Sensitivity / Recall	70		Sensitivity / Recall	76.6667		Sensitivity / Recall	30		Sensitivity / Recall	90
Precision	3.5	89.7	100	100	100											Precision	100		Precision	100		Precision	0.658837		Precision	69.2308		Precision	72.973
Specificity	3.8	90.9	100	100	100											Specificity	100		Specificity	100		Specificity	0.857633		Specificity	88.2353		Specificity	75
F1 score	6.8	88.1	82.4	82.4	37.8											F1 score	84.6		F1 score	82.3		F1 score	1.30645		F1 score	41.8605		F1 score	80.597
*minCallers threshold defines how many callers have to detect an SV to be defined as valid
*** LowQual detections filtered out, PASS and Unknown kept
data for plots
Pipeline	Coverage	Accuracy	Sensitivity	Precision	Specificity	F1 score
ProcaryaSV	5×	90	80	100	100	88.8
ProcaryaSV	10×	90	80	100	100	88.9
ProcaryaSV	20×	90	80	100	100	88.9
ProcaryaSV	100×	87.3	83.3	89.3	90.9	86.2
ProcaryaSV	200×	88.9	86.7	89.7	90.9	88.1
SURVIVOR	5×	88.5246	80	96	96.7742	87.2727
SURVIVOR	10×	90	80	100	100	88.9
SURVIVOR	20×	85	70	100	100	82.4
SURVIVOR	100×	87.1	80	92.3	93.8	85.7
SURVIVOR	200×	85.5	76.7	92	93.8	83.6
Parliament2	5×	78.3333	56.6667	100	100	72.3404
Parliament2	10×	78.3	56.7	100	100	72.3
Parliament2	20×	83.3	66.7	100	100	80
Parliament2	100×	83.3	66.7	100	100	80
Parliament2	200×	83.3	66.7	100	100	80

## Sheet: Figures 1 CNVs Upset plots
Upset plots of artificial CNV dataset
Upset plots show the overlap of CNV callers with various coverage.

## Sheet: Table 4 Artificial SV results
Comparing Pipelines and Merging algorithms of CNV & SV dataset																							Independent tools separately
ProcaryaSV merging - minCallers** 322 and 222									SURVIVOR merge - minCallers=2							Parliament2 PIPELINE***							DELLY						LUMPY						Pindel						CNVnator				CnproScan				INSURVEYOR
5×									5×							5×							5×						5×						5×						5×				5×				5×
SV Type	DEL>3	DEL>2	DUP>3	DUP>2	INV>2	INS*>2			SV Type	DEL	DUP	INV	INS*			SV Type	DEL	DUP	INV	INS*			SV Type	DEL	DUP	INV	INS*		SV Type	DEL	DUP	INV	INS*		SV Type	DEL	DUP	INV	INS*		SV Type	DEL	DUP		SV Type	DEL	DUP		SV Type
Accuracy	97	97.0732	98	98.5	100	56.5217			Accuracy	83.6134	80.4082	80.6452	39.3701			Accuracy	98	98.5	86.9565	49.7512			Accuracy	96.5	98.5	100	50		Accuracy	97	98.5	100	50		Accuracy	31.0734	29.3801	31.9328	26.5957		Accuracy	96.5	92		Accuracy	4.10172	4.07013		Accuracy
Sensitivity / Recall	94	99	96	97	100	17			Sensitivity / Recall	99	97	100	0			Sensitivity / Recall	96	97	100	0			Sensitivity / Recall	93	97	100	0		Sensitivity / Recall	94	97	100	0		Sensitivity / Recall	10	9	14	0		Sensitivity / Recall	93	84		Sensitivity / Recall	100	95		Sensitivity / Recall
Precision	100	95.1923	100	100	100	70.8333			Precision	72.2628	68.3099	67.5676	0			Precision	100	100	76.9231	0			Precision	100	100	100	0		Precision	100	100	100	0		Precision	6.09756	5	8.18713	0		Precision	100	100		Precision	2.0938	2.02732		Precision
Specificity	100	95.2381	100	100	100	93.4579			Specificity	72.4638	68.9655	67.5676	64.9351			Specificity	100	100	76.9231	99.0099			Specificity	100	100	100	100		Specificity	100	100	100	100		Specificity	39.3701	36.9004	38.9105	36.2319		Specificity	100	100		Specificity	2.0938	2.13174		Specificity
F1 score	96.9072	97.0588	97.9592	98.4772	100	27.4194			F1 score	83.5443	80.1653	80.6452	0			F1 score	97.9592	98.4772	86.9565	0			F1 score	96.3731	98.4772	100	0		F1 score	96.9072	98.4772	100	0		F1 score	7.57576	6.42857	10.3321	0		F1 score	96.3731	91.3043		F1 score	4.10172	3.96991		F1 score
10×									10×							10×							10×						10×						10×						10×				10×				10×
SV Type	DEL>3	DEL>2	DUP>3	DUP>2	INV>2	INS*>2			SV Type	DEL	DUP	INV	INS*			SV Type	DEL	DUP	INV	INS*			SV Type	DEL	DUP	INV	INS*		SV Type	DEL	DUP	INV	INS*		SV Type	DEL	DUP	INV	INS*		SV Type	DEL	DUP		SV Type	DEL	DUP		SV Type
Accuracy	97.5	100	98.5	99	99.5025	72.0183			Accuracy	99.5025	99	97.0874	50.495			Accuracy	98.5	99	98.5222	49.5098			Accuracy	97	98.5	99.5	50		Accuracy	97.5	98.5	100	50		Accuracy	23.1405	22.0077	23.7323	19.3117		Accuracy	98	94		Accuracy	62.1118	65.0165		Accuracy
Sensitivity / Recall	95	100	97	98	100	57			Sensitivity / Recall	100	98	100	2			Sensitivity / Recall	97	98	100	1			Sensitivity / Recall	94	97	99	0		Sensitivity / Recall	95	97	100	0		Sensitivity / Recall	12	14	17	1		Sensitivity / Recall	96	88		Sensitivity / Recall	100	97		Sensitivity / Recall
Precision	100	100	100	100	99.0099	76			Precision	99.0099	100	94.3396	50			Precision	100	100	97.0874	20			Precision	100	100	100	0		Precision	100	100	100	0		Precision	4.05405	4.21687	5.48387	0.308642		Precision	100	100		Precision	45.045	48.5		Precision
Specificity	100	100	100	100	99.0099	84.7458			Specificity	99.0099	100	94.3396	98.0392			Specificity	100	100	97.0874	96.1538			Specificity	100	100	100	100		Specificity	100	100	100	100		Specificity	26.0417	23.9234	25.4453	23.6407		Specificity	100	100		Specificity	45.045	49.2611		Specificity
F1 score	97.4359	100	98.4772	98.9899	99.5025	65.1429			F1 score	99.5025	98.9899	97.0874	3.84615			F1 score	98.4772	98.9899	98.5222	1.90476			F1 score	96.9072	98.4772	99.4975	0		F1 score	97.4359	98.4772	100	0		F1 score	6.06061	6.48148	8.29268	0.471698		F1 score	97.9592	93.617		F1 score	62.1118	64.6667		F1 score
20×									20×							20×							20×						20×						20×						20×				20×				20×
SV Type	DEL>3	DEL>2	DUP>3	DUP>2	INV>2	INS*>2			SV Type	DEL	DUP	INV	INS*			SV Type	DEL	DUP	INV	INS*			SV Type	DEL	DUP	INV	INS*		SV Type	DEL	DUP	INV	INS*		SV Type	DEL	DUP	INV	INS*		SV Type	DEL	DUP		SV Type	DEL	DUP		SV Type
Accuracy	98.5	100	99.5	99.5	99.5025	79.638			Accuracy	99.005	99.5	100	53.5			Accuracy	98.5	99.5	100	49.763			Accuracy	97.5	99.5	100	50		Accuracy	98	99.5	99.0099	50		Accuracy	14.9867	14.6154	15.9269	13.0489		Accuracy	98.0198	94.5274		Accuracy	91.7431	93.3962		Accuracy
Sensitivity / Recall	97	100	99	99	100	76			Sensitivity / Recall	99	99	100	7			Sensitivity / Recall	97	99	100	5			Sensitivity / Recall	95	99	100	0		Sensitivity / Recall	96	99	100	0		Sensitivity / Recall	13	14	22	4		Sensitivity / Recall	98	90		Sensitivity / Recall	100	98		Sensitivity / Recall
Precision	100	100	100	100	99.0099	78.3505			Precision	99	100	100	100			Precision	100	100	100	31.25			Precision	100	100	100	0		Precision	100	100	98.0392	0		Precision	2.29277	2.3569	3.7415	0.665557		Precision	98	98.9011		Precision	84.7458	89.0909		Precision
Specificity	100	100	100	100	99.0099	82.6446			Specificity	99.0099	100	100	100			Specificity	100	100	100	90.0901			Specificity	100	100	100	100		Specificity	100	100	98.0392	100		Specificity	15.2905	14.7059	15.015	14.3472		Specificity	98.0392	99.0099		Specificity	84.7458	89.2857		Specificity
F1 score	98.4772	100	99.4975	99.4975	99.5025	77.1574			F1 score	99	99.4975	100	13.0841			F1 score	98.4772	99.4975	100	8.62069			F1 score	97.4359	99.4975	100	0		F1 score	97.9592	99.4975	99.0099	0		F1 score	3.89805	4.03458	6.39535	1.14123		F1 score	98	94.2408		F1 score	91.7431	93.3333		F1 score
50×									50×							50×							50×						50×						50×						50×				50×				50×
SV Type	DEL>3	DEL>2	DUP>3	DUP>2	INV>2	INS*>2			SV Type	DEL	DUP	INV	INS*			SV Type	DEL	DUP	INV	INS*			SV Type	DEL	DUP	INV	INS*		SV Type	DEL	DUP	INV	INS*		SV Type	DEL	DUP	INV	INS*		SV Type	DEL	DUP		SV Type	DEL	DUP		SV Type
Accuracy	99	99.5025	99.5	99.5025	98.0392	79.1855			Accuracy	97.5369	98.0296	99.0099	52.7094			Accuracy	97.5	99.5	100	50.4717			Accuracy	99	99.5	99.005	50		Accuracy	99	99.5	90.4977	50		Accuracy	7.22506	7.34055	8.58934	6.34441		Accuracy	98.5075	95.5224		Accuracy	98.0392	99.0099		Accuracy
Sensitivity / Recall	98	100	99	100	100	75			Sensitivity / Recall	98	99	100	7			Sensitivity / Recall	95	99	100	7			Sensitivity / Recall	98	99	99	0		Sensitivity / Recall	98	99	100	0		Sensitivity / Recall	13	22	37	5		Sensitivity / Recall	98	92		Sensitivity / Recall	100	100		Sensitivity / Recall
Precision	100	99.0099	100	99.0099	96.1538	78.125			Precision	97.0297	97.0588	98.0392	70			Precision	100	100	100	36.8421			Precision	100	100	99	0		Precision	100	100	82.6446	0		Precision	0.944081	1.48248	2.5838	0.342466		Precision	98.9899	98.9247		Precision	96.1538	98.0392		Precision
Specificity	100	99.0099	100	99.0099	96.1538	82.6446			Specificity	97.0874	97.0874	98.0392	97.0874			Specificity	100	100	100	89.2857			Specificity	100	100	99.0099	100		Specificity	100	100	82.6446	100		Specificity	6.8306	6.40205	6.68896	6.43087		Specificity	99.0099	99.0099		Specificity	96.1538	98.0392		Specificity
F1 score	98.9899	99.5025	99.4975	99.5025	98.0392	76.5306			F1 score	97.5124	98.0198	99.0099	12.7273			F1 score	97.4359	99.4975	100	11.7647			F1 score	98.9899	99.4975	99	0		F1 score	98.9899	99.4975	90.4977	0		F1 score	1.76032	2.77778	4.83029	0.641026		F1 score	98.4925	95.3368		F1 score	98.0392	99.0099		F1 score
100×									100×							100×							100×						100×						100×						100×				100×				100×
SV Type	DEL>3	DEL>2	DUP>3	DUP>2	INV>2	INS*>2			SV Type	DEL	DUP	INV	INS*			SV Type	DEL	DUP	INV	INS*			SV Type	DEL	DUP	INV	INS*		SV Type	DEL	DUP	INV	INS*		SV Type	DEL	DUP	INV	INS*		SV Type	DEL	DUP		SV Type	DEL	DUP		SV Type
Accuracy	99	98.0392	99.5	98.0392	95.6938	69.1589			Accuracy	95.1691	98.0392	97.0874	51.4563			Accuracy	97.5	99.5	100	50.4673			Accuracy	99	99.5	99.005	50		Accuracy	99	99.5	72.2022	50		Accuracy	4.0194	4.17463	5.05051	3.47769		Accuracy	97.0588	95.098		Accuracy	94.3396	94.7867		Accuracy
Sensitivity / Recall	98	100	99	100	100	48			Sensitivity / Recall	97	100	100	6			Sensitivity / Recall	95	99	100	8			Sensitivity / Recall	98	99	99	0		Sensitivity / Recall	98	99	100	0		Sensitivity / Recall	16	31	50	6		Sensitivity / Recall	98	94		Sensitivity / Recall	100	100		Sensitivity / Recall
Precision	100	96.1538	100	96.1538	91.7431	77.4194			Precision	93.2692	96.1538	94.3396	50			Precision	100	100	100	36.3636			Precision	100	100	99	0		Precision	100	100	56.4972	0		Precision	0.592154	1.04412	1.77305	0.210231		Precision	96.0784	95.9184		Precision	89.2857	90.0901		Precision
Specificity	100	96.1538	100	96.1538	91.7431	87.7193			Specificity	93.4579	96.1538	94.3396	94.3396			Specificity	100	100	100	87.7193			Specificity	100	100	99.0099	100		Specificity	100	100	56.4972	100		Specificity	3.58938	3.29164	3.48432	3.39213		Specificity	96.1538	96.1538		Specificity	89.2857	90.0901		Specificity
F1 score	98.9899	98.0392	99.4975	98.0392	95.6938	59.2593			F1 score	95.098	98.0392	97.0874	10.7143			F1 score	97.4359	99.4975	100	13.1148			F1 score	98.9899	99.4975	99	0		F1 score	98.9899	99.4975	72.2022	0		F1 score	1.14204	2.0202	3.42466	0.406229		F1 score	97.0297	94.9495		F1 score	94.3396	94.7867		F1 score
*the coordinates of breakpoint defining the insertion placement were extended to get at least some True Positive Hits
**minCallers value for CNVs=2 and =3 , for INVERSIONS=2, for INSERTIONS=2
*** LowQual detections filtered out, PASS and Unknown kept
DEL>3	minCallers =3
DEL>2	minCallers =2
[truncated: 1 more columns]

## Sheet: Figures 2 SV Barchart
Plots of comparing Pipelines on CNV & SV dataset
for plot
DELETIONS								DUPLICATIONS
Pipeline	Coverage	Accuracy	Sensitivity	Precision	Specificity	F1 score		Pipeline	Coverage	Accuracy	Sensitivity	Precision	Specificity	F1 score
ProcaryaSV	5×	97.0732	99	95.1923	95.2381	97.0588		ProcaryaSV	5×	98.5	97	100	100	98.4772
ProcaryaSV	10×	100	100	100	100	100		ProcaryaSV	10×	99	98	100	100	98.9899
ProcaryaSV	20×	100	100	100	100	100		ProcaryaSV	20×	99.5	99	100	100	99.4975
ProcaryaSV	50×	99.5025	100	99.0099	99.0099	99.5025		ProcaryaSV	50×	99.5025	100	99.0099	99.0099	99.5025
ProcaryaSV	100×	98.0392	100	96.1538	96.1538	98.0392		ProcaryaSV	100×	98.0392	100	96.1538	96.1538	98.0392
SURVIVOR	5×	83.6134	99	72.2628	72.4638	83.5443		SURVIVOR	5×	80.4082	97	68.3099	68.9655	80.1653
SURVIVOR	10×	99.5025	100	99.0099	99.0099	99.5025		SURVIVOR	10×	99	98	100	100	98.9899
SURVIVOR	20×	99.005	99	99	99.0099	99		SURVIVOR	20×	99.5	99	100	100	99.4975
SURVIVOR	50×	97.5369	98	97.0297	97.0874	97.5124		SURVIVOR	50×	98.0296	99	97.0588	97.0874	98.0198
SURVIVOR	100×	95.1691	97	93.2692	93.4579	95.098		SURVIVOR	100×	98.0392	100	96.1538	96.1538	98.0392
Parliament2	5×	98	96	100	100	97.9592		Parliament2	5×	98.5	97	100	100	98.4772
Parliament2	10×	98.5	97	100	100	98.4772		Parliament2	10×	98	100	100	98.9899	98.9899
Parliament2	20×	98.5	97	100	100	98.4772		Parliament2	20×	99.5	99	100	100	99.4975
Parliament2	50×	97.5	95	100	100	97.4359		Parliament2	50×	99.5	99	100	100	99.4975
Parliament2	100×	97.5	95	100	100	97.4359		Parliament2	100×	99.5	99	100	100	99.4975
INVERSIONS								INSERTIONS
Pipeline	Coverage	Accuracy	Sensitivity	Precision	Specificity	F1 score		Pipeline	Coverage	Accuracy	Sensitivity	Precision	Specificity	F1 score
ProcaryaSV	5×	100	100	100	100	100		ProcaryaSV	5×	56.5217	17	70.8333	93.4579	27.4194
ProcaryaSV	10×	99.5025	100	99.0099	99.0099	99.5025		ProcaryaSV	10×	72.0183	57	76	84.7458	65.1429
ProcaryaSV	20×	99.5025	100	99.0099	99.0099	99.5025		ProcaryaSV	20×	79.638	76	78.3505	82.6446	77.1574
ProcaryaSV	50×	98.0392	100	96.1538	96.1538	98.0392		ProcaryaSV	50×	79.1855	75	78.125	82.6446	76.5306
ProcaryaSV	100×	95.6938	100	91.7431	91.7431	95.6938		ProcaryaSV	100×	69.1589	48	77.4194	87.7193	59.2593
SURVIVOR	5×	80.6452	100	67.5676	67.5676	80.6452		SURVIVOR	5×	39.3701	0	0	64.9351	0
SURVIVOR	10×	97.0874	100	94.3396	94.3396	97.0874		SURVIVOR	10×	50.495	2	50	98.0392	3.84615
SURVIVOR	20×	100	100	100	100	100		SURVIVOR	20×	53.5	7	100	100	13.0841
SURVIVOR	50×	99.0099	100	98.0392	98.0392	99.0099		SURVIVOR	50×	52.7094	7	70	97.0874	12.7273
SURVIVOR	100×	97.0874	100	94.3396	94.3396	97.0874		SURVIVOR	100×	51.4563	6	50	94.3396	10.7143
Parliament2	5×	86.9565	100	76.9231	76.9231	86.9565		Parliament2	5×	49.7512	0	0	99.0099	0
Parliament2	10×	98.5222	100	97.0874	97.0874	98.5222		Parliament2	10×	49.5098	1	20	96.1538	1.90476
Parliament2	20×	100	100	100	100	100		Parliament2	20×	49.763	5	31.25	90.0901	8.62069
Parliament2	50×	100	100	100	100	100		Parliament2	50×	50.4717	7	36.8421	89.2857	11.7647
Parliament2	100×	100	100	100	100	100		Parliament2	100×	50.4673	8	36.3636	87.7193	13.1148

## Sheet: Figures 3 SVs Upset plots
Upset plots of artificial SV dataset
Upset plots show the overlap of CNV/SV callers with various coverage.

## Sheet: Table 5 GC content impact
Evaluating impact of GC content on CNV detection
Staphylococcus aureus GC=32.75%								Klebsiella pneumoniae GC=57.68%								Anaeromyxobacter dehalogenans GC=74.91%
	ProcaryaSV merging		SURVIVOR merge		Parliament2				ProcaryaSV merging		SURVIVOR merge		Parliament2				ProcaryaSV merging		SURVIVOR merge		Parliament2
5×								5×								5×
SV Type	DEL	DUP	DEL	DUP	DEL	DUP		SV Type	DEL	DUP	DEL	DUP	DEL	DUP		SV Type	DEL	DUP	DEL	DUP	DEL	DUP
Accuracy	99.005	98.5075	92.1296	91.1628	98.5	98.5		Accuracy	97.0732	98.5	83.6134	80.4082	98	98.5		Accuracy	96.6019	97.549	83.1933	87.2807	99	99.5
Sensitivity / Recall	99	98	99	96	97	97		Sensitivity / Recall	99	97	99	97	96	97		Sensitivity / Recall	99	99	98	99	98	99
Precision	99	98.9899	86.087	86.4865	100	100		Precision	95.1923	100	72.2628	68.3099	100	100		Precision	94.2857	96.1165	72.0588	77.9528	100	100
Specificity	99.0099	99.0099	86.2069	86.9565	100	100		Specificity	95.2381	100	72.4638	68.9655	100	100		Specificity	94.3396	96.1538	72.4638	78.125	100	100
F1 score	99	98.4925	92.093	90.9953	98.4772	98.4772		F1 score	97.0588	98.4772	83.5443	80.1653	97.9592	98.4772		F1 score	96.5854	97.5369	83.0508	87.2247	98.9899	99.4975
10×								10×								10×
SV Type	DEL	DUP	DEL	DUP	DEL	DUP		SV Type	DEL	DUP	DEL	DUP	DEL	DUP		SV Type	DEL	DUP	DEL	DUP	DEL	DUP
Accuracy	100	99.005	98.5149	96.5517	98.5	99		Accuracy	100	99	99.5025	99	98.5	99		Accuracy	99.5	99.5	98.5149	99.5	100	99.5
Sensitivity / Recall	100	99	99	96	97	98		Sensitivity / Recall	100	98	100	98	97	98		Sensitivity / Recall	99	99	99	99	100	99
Precision	100	99	98.0198	96.9697	100	100		Precision	100	100	99.0099	100	100	100		Precision	100	100	98.0198	100	100	100
Specificity	100	99.0099	98.0392	97.0874	100	100		Specificity	100	100	99.0099	100	100	100		Specificity	100	100	98.0392	100	100	100
F1 score	100	99	98.5075	96.4824	98.4772	98.9899		F1 score	100	98.9899	99.5025	98.9899	98.4772	98.9899		F1 score	99.4975	99.4975	98.5075	99.4975	100	99.4975
20×								20×								20×
SV Type	DEL	DUP	DEL	DUP	DEL	DUP		SV Type	DEL	DUP	DEL	DUP	DEL	DUP		SV Type	DEL	DUP	DEL	DUP	DEL	DUP
Accuracy	100	99.5	99.5	98	99	99.5		Accuracy	100	99.5	99.005	99.5	98.5	99.5		Accuracy	100	100	98.0198	100	99.5	99.5
Sensitivity / Recall	100	99	99	96	98	99		Sensitivity / Recall	100	99	99	99	97	99		Sensitivity / Recall	100	100	98	100	99	99
Precision	100	100	100	100	100	100		Precision	100	100	99	100	100	100		Precision	100	100	98	100	100	100
Specificity	100	100	100	100	100	100		Specificity	100	100	99.0099	100	100	100		Specificity	100	100	98.0392	100	100	100
F1 score	100	99.4975	99.4975	97.9592	98.9899	99.4975		F1 score	100	99.4975	99	99.4975	98.4772	99.4975		F1 score	100	100	98	100	99.4975	99.4975
50×								50×								50×
SV Type	DEL	DUP	DEL	DUP	DEL	DUP		SV Type	DEL	DUP	DEL	DUP	DEL	DUP		SV Type	DEL	DUP	DEL	DUP	DEL	DUP
Accuracy	99.0099	99.005	99.5025	98.01	98	99.005		Accuracy	99.5025	99.5025	97.5369	98.0296	97.5	99.5		Accuracy	100	100	98.0198	100	98.5	99.5
Sensitivity / Recall	100	99	100	97	96	99		Sensitivity / Recall	100	100	98	99	95	99		Sensitivity / Recall	100	100	98	100	97	99
Precision	98.0392	99	99.0099	98.9796	100	99		Precision	99.0099	99.0099	97.0297	97.0588	100	100		Precision	100	100	98	100	100	100
Specificity	98.0392	99.0099	99.0099	99.0099	100	99.0099		Specificity	99.0099	99.0099	97.0874	97.0874	100	100		Specificity	100	100	98.0392	100	100	100
F1 score	99.0099	99	99.5025	97.9798	97.9592	99		F1 score	99.5025	99.5025	97.5124	98.0198	97.4359	99.4975		F1 score	100	100	98	100	98.4772	99.4975
100×								100×								100×
SV Type	DEL	DUP	DEL	DUP	DEL	DUP		SV Type	DEL	DUP	DEL	DUP	DEL	DUP		SV Type	DEL	DUP	DEL	DUP	DEL	DUP
Accuracy	98.5222	97.549	96.0976	97.549	98	99.005		Accuracy	98.0392	98.0392	95.1691	98.0392	97.5	99.5		Accuracy	98.5222	98.0392	96.5854	98.0392	98.5	99.5
Sensitivity / Recall	100	99	97	99	96	99		Sensitivity / Recall	100	100	97	100	95	99		Sensitivity / Recall	100	100	98	100	97	99
Precision	97.0874	96.1165	95.098	96.1165	100	99		Precision	96.1538	96.1538	93.2692	96.1538	100	100		Precision	97.0874	96.1538	95.1456	96.1538	100	100
Specificity	97.0874	96.1538	95.2381	96.1538	100	99.0099		Specificity	96.1538	96.1538	93.4579	96.1538	100	100		Specificity	97.0874	96.1538	95.2381	96.1538	100	100
F1 score	98.5222	97.5369	96.0396	97.5369	97.9592	99		F1 score	98.0392	98.0392	95.098	98.0392	97.4359	99.4975		F1 score	98.5222	98.0392	96.5517	98.0392	98.4772	99.4975
MinCallersCNV=2 for ProcaryaSV and SURVIVOR
*** LowQual detections filtered out, PASS and Unknown kept

## Sheet: Table 6 Real Datasets
Sequencing read sources
Organism	Accessory ID	Samples	Source
Staphylococcus aureus	PRJNA497094	92	R. Copin et al., “Sequential evolution of virulence and resistance during clonal spread of community-acquired methicillin-resistant Staphylococcus aureus,” Proc. Natl. Acad. Sci., vol. 116, no. 5, pp. 1745–1754, Jan. 2019, doi: 10.1073/pnas.1814265116.
Lactobacillus casei	PRJNA342061	50	J. Wang et al., “Genome adaptive evolution of Lactobacillus casei under long-term antibiotic selection pressures,” BMC Genomics, vol. 18, no. 1, p. 320, Apr. 2017, doi: 10.1186/s12864-017-3710-x.
Klebsiella pneumoniae	PRJNA515630	48	M. Bezdicek et al., “Application of mini-MLST and whole genome sequencing in low diversity hospital extended-spectrum beta-lactamase producing Klebsiella pneumoniae population,” PLoS ONE, vol. 14, no. 8, pp. 1–14, 2019, doi: 10.1371/journal.pone.0221187.
Information used in benchmarking
Organism	Accessory ID	No. of samples	Reference Accession	DoriC ID & position	Average coverage
Staphylococcus aureus	PRJNA497094	92	NC_007793	ORI10010181 1906 nt	350.2×
Lactobacillus casei	PRJNA342061	50	NC_014334	ORI94010712 1351 nt	189.7×
Klebsiella pneumoniae	PRJNA515630	48	NC_012731	ORI93020089 5248419 nt	67.9×

[truncated: 5 more sheets: Figures 4 K.pneum, Figures 5 L.casei, Figures 6 S.aureus, Table 7 Tools Used, Table 8 Run Time Analysis]
